# Supplementary material for: Deep Brain Stimulation for Movement Disorders in Spain: Temporal Trends, Complications, and Sex-Related Disparities (2002–2019)
Source: Healthcare (Basel). 2026 Mar 6;14(5):672. doi: 10.3390/healthcare14050672 (PMC12984668; doi:10.3390/healthcare14050672)
Supplement: Supplementary file 1 [file healthcare-14-00672-s001.zip]

Archive with 1 entries (1 files):
- healthcare-4106663-supplementary.pdf
